# Supplementary material for: Homogeneous non-selective and slice-selective parallel-transmit excitations at 7 Tesla with universal pulses: A validation study on two commercial RF coils
Source: PLoS One. 2017 Aug 21;12(8):e0183562. doi: 10.1371/journal.pone.0183562 (PMC5565195; doi:10.1371/journal.pone.0183562)
Supplement: S1 Table — 3D-FA-NRMSE values of the non-selective 5°, non-selective 180° and selective 30° pulses reported separately across all test subjects and for the two sites. (XLS) [file pone.0183562.s004.xls]

## Sheet: Site 1
	180° non-selective				5° non-selective				30° selective
	Adiabatic CP	s.s. RF shim	s.s. 9 kT	UP 9 kT	CP	s.s. RF shim	s.s. 7 kT	UP 7 kT	CP	s.s. RF shim	s.s. 4 spokes	UP 4 spokes
S1	8.01504	7.35683	2.71422	4.76378	23.2569	18.869	3.87875	8.79597	22.8356	9.39884	1.05852	7.5692
S2	14.8168	14.166	5.31139	8.84388	29.3078	22.153	3.37426	11.3188	28.7291	12.9061	0.873478	9.88694
S3	11.1155	9.61226	3.48292	5.65252	25.128	19.3288	2.671	7.13419	26.3811	10.4245	0.817326	6.84602
S4	12.0644	10.5506	3.85604	5.56634	25.5509	21.374	4.03922	8.60079	26.0155	10.3073	1.09512	8.5381
S5	12.1685	9.27225	4.62799	6.36472	25.688	19.5363	4.70021	8.34125	23.4367	9.66716	1.87726	6.8351
S6	14.4517	10.5525	5.41719	9.03033	27.4636	23.2384	4.17316	8.76459	24.6387	10.4786	1.46587	6.72405
S7	9.44318	8.75212	2.75583	4.14232	23.4788	20.1442	3.02538	7.56523	23.8471	9.73595	1.21224	6.89312
S8	14.8745	12.47	5.54406	9.24824	28.9465	22.7318	4.89601	12.3172	25.1586	11.0236	1.45597	10.4213
S9	14.6574	11.1786	6.26208	9.20833	28.8073	22.616	5.1386	10.8357	25.4351	10.8141	2.00826	9.94553
S10	9.00292	8.11791	2.81897	5.37138	23.5836	19.9768	3.09951	7.86343	24.5352	9.79763	0.962041	7.32675

## Sheet: Site 2
	180° non-selective				5° non-selective				30° selective
	Adiabatic CP	s.s. RF shim	s.s. 9 kT	UP 9 kT	CP	s.s. RF shim	s.s. 7 kT	UP 7 kT	CP	s.s. RF shim	s.s. 3 spokes	UP 3 spokes
S1	10.1091	5.02319	1.95963	2.81071	26.6021	16.9746	3.72126	8.21803	28.151	9.17116	0.96495	8.12437
S2	9.4777	4.52511	1.62953	2.56417	25.9993	18.1704	5.29176	7.78576	27.9887	8.31676	1.09054	8.00532
S3	10.4395	4.91116	2.54593	3.35086	27.488	16.7074	6.25207	9.01163	28.7233	9.39038	1.96187	8.42614
S4	10.5588	5.77154	2.19837	4.27746	26.967	17.2189	3.74474	7.35341	28.5459	8.09526	1.43034	8.79937
S5	12.4319	4.19806	1.82597	3.13056	29.727	16.4062	4.15759	8.95185	30.7161	7.9454	1.8253	9.21294
S6	10.2095	4.18521	1.2902	2.77135	27.946	17.0914	3.54996	9.498	29.9594	7.75732	0.998306	9.68347
S7	10.4052	4.37699	1.78844	2.58386	27.1794	15.8027	2.56751	6.42404	27.5546	6.93127	2.04533	5.96404
S8	10.2451	5.26817	3.51607	4.09666	27.4467	17.8561	4.39158	9.29807	28.822	8.78783	2.68451	7.9236
S9	10.0498	3.6235	0.966212	1.76719	27.0911	15.7773	2.14058	7.39568	29.1838	7.53866	1.20875	7.36432
S10	11.3185	6.11433	3.68948	6.18623	27.8798	18.5044	5.47245	11.7246	28.7074	8.73745	3.02864	9.96014
